# Supplementary material for: Bioengineered 3D microvessels and complementary animal models reveal mechanisms of Trypanosoma congolense sequestration
Source: Commun Biol. 2025 Feb 27;8:321. doi: 10.1038/s42003-025-07739-z (PMC11865532; doi:10.1038/s42003-025-07739-z)
Supplement: Supplementary file 4 — Supplementary Data 2 [file 42003_2025_7739_MOESM4_ESM.xlsx]

## Sheet: Fig1C
Figure 1C: Cell Area and Aspect Ratio of BAOEC and BBMVEC in 3D microvessels
*individual entries represent individual cells
BAOEC					BBMVEC
Biological Replicate (independent microvessel)	Technical Replicate (different areas of the same microvessel device)	Area (µ2)	Aspect Ratio		Biological Replicate (independent microvessel)	Technical Replicate (different areas of the same microvessel device)	Area	AR
1	1	971.28	2.83		1	1	1997.97	4.03
1	1	660.15	1.49		1	1	1469.87	4.03
1	1	979.5	2.86		1	1	1979.86	2.49
1	1	1417.87	3.07		1	1	1339.11	2.18
1	1	977.56	2.84		1	1	2079.85	1.33
1	1	652.09	2.07		1	1	1525.94	6.6
1	1	1207.42	4.33		1	1	819.77	1.66
1	1	1382.98	1.62		1	2	1921.77	3.3
1	1	582.01	2.38		1	2	1313.26	2.3
1	1	927.51	2.45		1	2	1432.96	1.09
1	1	802	2.48		1	2	1261.77	2.1
1	1	787.33	2.2		1	2	1480.5	2.22
1	1	508.17	4.13		1	2	1582.01	1.2
1	1	1241.81	3.53		1	2	1458.73	3.51
1	1	1185.69	2.96		1	2	1698.64	2.43
1	1	1144.26	3.48		1	2	1946.44	1.37
1	1	1009.16	2.86		1	2	1956.8	3.12
1	1	1504.54	3.62		1	3	1871.39	1.9
1	1	824.68	4.63		1	3	1990.72	2.18
1	1	509.58	3.2		1	3	935.49	1.78
1	1	713.53	2.66		1	3	2417.6	2.77
1	1	807.77	2.32		1	3	1194.88	1.51
1	1	599.11	3.49		1	3	938.01	3.1
1	2	1399.51	1.33		1	3	1512.27	2.34
1	2	776.46	2.15		1	3	1691.72	1.67
1	2	1267.75	1.38		1	3	1837.32	3.44
1	2	1052.41	1.07		1	4	1335.58	4.24
1	2	941.96	3.61		1	4	1529.38	2.4
1	2	902.14	2.34		1	4	1467.99	3.31
1	2	1614.15	1.36		1	4	933.15	3.22
1	2	832.97	1.21		1	4	2077.83	5.07
1	2	588.25	4.35		1	4	839.3	1.45
1	2	645.5	1.67		1	5	1097.51	2.43
1	2	914.6	1.38		1	5	2815.86	1.15
1	2	1048.22	3.08		1	5	3043.53	1.86
1	2	763.55	1.62		1	5	1595.44	2.01
1	2	1325.52	2.9		1	5	689.75	2.59
1	2	771.77	1.86		1	5	1672.64	1.88
1	2	1482.72	2.03		1	5	1457.9	2.2
1	2	1150.09	2.54		1	5	1787.81	1.36
1	2	1106.88	2.34		1	5	949.61	2.86
1	2	1082.42	2.28		1	6	1536.11	3.04
1	2	717.02	1.48		1	6	1451.67	2.93
1	2	2239.22	2.14		1	6	1242.7	1.66
1	2	1165.48	1.73		1	6	1541.39	2.82
1	2	1613.58	4.54		1	6	1586.68	1.88
1	2	1299.5	3.12		1	6	953.32	1.38
1	2	1111.09	1.89		1	6	968.4	1.92
1	2	1083.6	3.03		1	6	2019.7	3.56
1	2	1018.64	2.57		1	6	739.72	1.93
1	2	890.69	3.61		1	6	929.3	4.1
1	2	804.89	2.68		1	6	1701.16	1.25
1	2	773.62	1.71		1	6	1430.44	1.64
1	3	941.89	2.61		1	6	1142.44	2.08
1	3	701.21	3.87		1	6	654.36	2.18
1	3	758.04	3.19		1	6	2306.74	2.45
1	3	1005.98	2.98		1	6	1357.27	4.46
1	3	677.73	2.18		1	7	1280.89	1.91
1	3	762.27	1.6		1	7	1575.91	4.14
1	3	748.52	3.41		1	7	1204.24	3.86
1	3	696.28	4		1	7	718.59	6.32
1	3	825.44	2.33		1	7	317.02	7.94
1	3	697.4	1.52		1	7	774.26	3.03
1	3	713.53	1.81		1	7	828.85	5.55
1	3	726.41	2.29		1	7	896.56	4.33
1	3	1340.16	2.27		1	7	991.92	1.53
1	3	748.39	1.52		1	7	743.76	4.41
1	3	783.35	2.04		1	7	1414.94	2.14
1	3	470.05	2.39		1	7	1726.47	1.29
1	3	760.27	3.81		1	7	1638.58	1.42
1	3	1015.71	2.72		2	1	1028.06	1.82
1	4	485.12	1.48		2	1	895.69	2.66
1	4	782.59	1.77		2	1	1618.89	1.51
1	4	525.1	2.85		2	1	633.78	3.74
1	4	755.76	2.95		2	1	780.43	2.05
1	4	966.15	2.65		2	1	791.29	4.06
1	4	888.94	2.31		2	1	478.83	3.67
1	4	923.6	1.42		2	1	982.95	1.75
1	4	949.03	1.71		2	1	890.92	2.46
1	4	491.37	1.24		2	1	966.05	3.28
1	4	1009.27	1.83		2	1	536.43	5.21
1	4	1089.15	1.62		2	1	1088.26	1.09
1	4	734.69	1.38		2	1	746.43	2.43
1	4	981.12	1.24		2	1	719.27	2.06
1	4	908.94	1.42		2	1	783.8	2.37
1	5	933.89	1.56		2	1	780.83	3.95
1	5	1122.61	1.43		2	1	697.24	1.56
1	5	740.03	1.26		2	1	687.69	3.34
1	5	827.58	2.25		2	1	861.24	3.05
1	5	687.88	1.12		2	2	792.75	1.61
1	5	703.17	2.3		2	2	922.3	3.64
1	5	939.93	1.17		2	2	912.24	1.57
1	5	1125.62	1.26		2	2	632.52	2.12
1	5	570.41	1.21		2	2	1122.88	1.2
1	5	739.09	1.62		2	2	1276.7	2.12
1	5	761.2	2		2	3	590.88	4.63
1	5	1123.89	1.99		2	3	466.56	2.46
1	5	733.28	2.05		2	3	785.1	5.28
1	5	712.91	1.5		2	3	630.96	5.15
1	5	725.44	1.23		2	3	379.05	3.98
1	5	856.24	1.39		2	3	526.2	3.35
1	5	865.34	1.39		2	3	756.39	1.89
1	5	551.86	1.92		2	3	1015.59	1.89
1	5	508.89	2.66		2	3	791.64	1.26
1	5	709.29	1.33		2	3	434.62	6.34
1	5	530.26	2.35		2	3	627.99	2.75
1	5	1114.74	1.41		2	3	637.8	2.09
1	5	625.11	1.59		2	3	677.13	2.34
1	5	774.06	1.52		2	4	1346.63	2.45
1	5	424.94	1.95		2	4	1470.32	2.33
1	5	493.39	2.15		2	4	1497.64	2.63
1	5	558.77	2.16		2	4	1047.06	3.59
1	5	557.04	1.49		2	4	797.2	4.98
1	5	728.16	1.21		2	4	839.17	7.41
1	5	346	2.81		2	4	1550.5	2.98
1	5	519.98	1.67		2	4	871.9	2.58
1	5	697.42	2.72		2	4	1150.58	3.68
1	5	336.3	2.99		2	4	544.21	3.55
1	5	992.87	1.16		2	4	1085.17	2.76
1	5	852.3	1.46		2	4	803.02	3.24
1	5	993.39	1.88		2	4	1736.02	3.13
1	5	584.54	4.3		2	4	574.31	4.2
1	6	657.94	1.68		2	5	1690.31	4.8
1	6	760.56	1.07		2	5	1554.1	2.98
1	6	381.9	2.67		2	5	715.48	2.88
1	6	809.69	2.92		2	5	848.47	2.61
1	6	441.53	2.09		2	5	559.11	3.9
1	6	481.5	1.95		2	5	973.08	3.52
1	6	606.42	2.18		2	5	986.15	3.47
1	6	541.19	1.92		2	5	1321.91	2.97
1	6	832.61	1.66		2	5	1016.33	2.65
1	6	333.12	2.61		2	5	890.93	2.49
1	6	604.42	1.36		2	5	567.77	3.62
1	6	712.14	1.7		2	5	576.11	4.29
1	6	680.01	2.38		2	5	520.62	3.09
1	6	799.1	1.76		2	5	857.29	3.21
1	6	484.74	1.16		2	5	554.87	2.02
1	6	839.04	1.58		2	5	514.95	3.38
1	6	576.5	1.85		2	5	764.75	3.46
1	6	294.61	1.56		2	5	575.21	2.51
1	7	841.4	1.45		2	6	926.56	3.7
1	7	727.08	1.72		2	6	1353.45	2.06
1	7	379.02	3.7		2	6	960.22	1.65
1	7	744.31	1.5		2	6	589.5	1.11
1	7	923.79	2.61		2	6	487.5	2.48
1	7	698.37	1.2		2	6	1193.71	3.15
1	7	604.31	1.14		2	6	699.42	5.03
1	7	710.85	2.09		2	6	1122.35	3.15
1	7	811.33	1.42		2	6	1143.4	1.91
1	7	714.41	1.36		2	6	513.47	3.57
1	7	796.48	2.17		2	6	849.86	2.92
1	7	1628.68	1.31		2	6	1270.11	3.55
1	7	660.42	4.18		2	6	961.13	2.99
1	7	632.93	1.78		2	6	889.54	1.93
1	7	1137.33	2.4		2	6	660.21	2.88
1	7	1020.37	2.13		2	6	774.83	3.23
1	7	787.33	1.72		2	6	582.13	3.76
1	7	1342.49	1.49		2	6	644.7	3.64
1	7	715.48	1.98		2	6	1101.59	2.72
1	7	833.23	2.22		2	6	1116.75	2.98
1	7	1123.77	2.34		2	6	1216.46	2.92
1	7	549.19	1.95		2	6	657.82	3.67
1	7	462.69	1.06		2	7	1589.18	1.58
1	8	611.22	3.27		2	7	600.06	4.26
1	8	610.25	2.63		2	7	1210.93	3.8
1	8	594.08	1.81		2	7	1794.73	4.3
1	8	567.53	1.68		2	7	436.9	2.71
1	8	705.27	2.88		2	7	551.81	4.83
1	8	537.14	2.32		2	7	818.35	3.17
1	8	641.01	1.61		2	7	1926.51	3.6
1	8	746.94	1.5		2	7	570.8	4.39
1	8	1540.31	1.56		2	7	778.72	2.6
1	8	1913.75	1.71		2	7	660.61	2.56
1	8	1146.55	2.13		2	7	482.06	3.48
1	8	1551.82	1.53		2	7	674.95	4.99
1	8	946.36	1.9		2	7	1262.62	2.78
1	8	435	1.57		2	7	571.15	2.98
1	8	805.09	2.36		2	7	345.01	4.32
1	9	616.56	3		2	7	798.55	2.38
1	9	1737.77	1.19		2	7	800.19	3.77
1	9	761.41	2.15		2	7	1131.49	5.29
1	9	611.87	3.77		2	7	1215.79	1.88
1	9	1213.99	1.84		2	8	919.06	3.89
1	9	1328.18	3.27		2	8	1062.55	3.7
1	9	1740.16	3.76		2	8	761.31	4.03
1	9	1060.9	1.8		2	8	967.21	2.56
1	9	824.97	2.3		2	8	967.85	3.56
1	9	534.64	1.65		2	8	540.64	2.69
1	9	557.19	2.5		2	8	795.85	3.24
1	9	538.98	1.35		2	8	1245.59	3.35
1	9	862.91	2.07		2	8	860.12	4.05
1	9	1056.45	1.75		2	8	826.17	3.1
1	10	878.43	4.97		2	8	568.87	3.85
1	10	770.69	2.32		3	1	570.29	2.92
1	10	508.74	4.15		3	1	692.08	2.82
1	10	1088.99	3.63		3	1	600.77	2.5
1	10	518.38	1.22		3	1	832.39	3.27
1	10	813.53	1.9		3	1	1092.9	4.51
1	10	2079.97	1.88		3	1	926.38	3.55
1	10	971.74	1.58		3	1	795.54	2.91
2	1	404.5	1.59		3	1	1581.09	5.97
2	1	749.53	3.17		3	1	903.99	5.59
2	1	593.34	2.71		3	1	759.34	2.37
2	1	381.73	2.53		3	1	648.27	5.37
2	1	255.26	3.23		3	1	976.11	3.39
2	1	479.96	1.15		3	1	681.17	3.66
2	1	357.5	2.68		3	1	840.2	1.49
2	1	433.7	2.75		3	2	318.35	7.92
2	1	720.26	3.42		3	2	488.4	5.2
2	1	784.21	1.29		3	3	1645.04	6.21
2	1	550.53	2.25		3	3	1303.46	2.57
2	1	503.81	2.29		3	3	1238.07	3.16
2	1	380.98	2.58		3	3	792.22	3.51
2	1	367.58	1.05		3	3	366.26	4.12
2	1	545.78	2.48		3	3	1142.89	2.41
2	1	361.06	2.06		3	3	723.68	3.08
2	2	530.77	2.67		3	3	1059.73	3.53
2	2	493.55	2.25		3	3	606.36	3.38
2	2	973.16	1.19		3	3	852	2.41
2	2	702.37	1.34		3	3	314.69	4.15
2	2	731.78	1.79		3	3	1291.94	3.96
2	2	507.27	1.97		3	3	570.42	3.15
2	2	303.35	1.52		3	3	852.14	2.58
2	2	361.56	1.58		3	3	757.15	2.53
2	2	431.26	1.43		3	3	340.18	2.82
2	2	484.69	1.5		3	4	1176.68	5
2	2	1830.01	1.69		3	4	711.48	7.58
2	2	534.26	1.29		3	4	912.93	2.83
2	2	449.07	2.66		3	4	538.6	3.12
2	2	507.54	1.37		3	4	536.9	4.44
2	2	225.99	1.49		3	4	768.47	6.29
2	2	875.63	2.25		3	4	1003.89	3.79
2	2	768.23	3.68		3	4	887.21	3.09
2	2	830.64	1.55		3	4	803.86	3.44
2	2	539.15	1.64		3	4	819.77	3.28
2	2	742.88	1.83		3	4	438.65	3.54
2	2	799.01	2.24		3	5	1067.48	2.54
2	2	684.03	1.37		3	5	564.91	3.65
2	2	666.44	1.53		3	5	1303.35	1.73
2	2	886.1	1.6		3	5	1083.62	2.47
2	2	660.74	1.49		3	5	1401.33	3.18
2	2	664.87	1.63		3	5	1042.67	2.77
2	2	851.52	1.56		3	5	863.65	2.95
2	2	224.6	3.6		3	6	2652.79	4.92
2	2	375.17	3.43		3	6	1723.4	4.43
2	2	414.66	1.7		3	6	1717.07	1.89
2	2	641.56	1.45		3	6	1534.6	2.37
2	2	455.93	1.16		3	6	1027.77	3.2
2	2	286.21	2.6		3	6	976.84	4.66
2	2	492.61	1.58		3	6	896.75	10.48
2	2	443.95	1.87		3	6	1361.81	3.84
2	2	679.67	1.54		3	6	790.43	5.17
2	2	886.66	1.76		3	6	1515.9	3.23
2	2	685.96	2.2		3	6	2129.5	3
2	2	296.71	3.94		3	6	1341.18	3.62
2	2	732.41	2.42		3	6	1376.8	2.97
2	3	337.74	3.15		3	6	1047.31	3.98
2	3	751.07	2.65		3	6	999.99	7.25
2	3	434.16	2.9		3	6	1067.06	2.96
2	3	1004.69	2.06		3	6	978.9	2.81
2	3	869.74	1.83		3	6	1419.07	3.71
2	3	786.47	1.38		3	6	794.19	7.82
2	3	443.55	3.17		3	6	957.45	3.98
2	3	504.98	1.62		3	6	870.89	4.65
2	3	504.85	1.62		3	7	1217.62	3.23
2	3	579.12	2.24		3	7	1114.09	2.8
2	3	827.33	1.61		3	7	1296.94	5.55
2	3	645	2.28		3	7	784.61	8.04
2	3	472.58	1.55		3	7	1064.91	5.1
2	3	851.61	1.69		3	7	1275.39	4.52
2	3	529.79	4.01		3	7	1863.18	3.9
2	3	629.31	2.83		3	7	1570.27	4.72
2	3	638.48	1.45		3	7	1309.64	3.49
2	3	385.99	3.35		3	7	1647.98	2.42
2	3	384.01	3.13		3	7	1564.86	4.46
2	3	598.84	1.97		3	7	2666.95	1.68
2	3	409.08	1.29		3	7	2372.62	1.46
2	3	766.46	4.33		3	7	1375.52	2.2
2	3	558.16	4.15		3	7	990.46	3.31
2	3	370.67	2.8		3	7	1310.6	2.7
2	3	495.26	1.82		3	7	1408.2	2.16
2	3	464.45	1.65		3	8	1382.71	1.55
2	3	89.74	2.54		3	8	926.36	3.1
2	3	435.91	1.18		3	8	1195.85	2.25
2	3	350.1	3.4		3	8	1812.06	2.97
2	4	876.66	2.65		3	8	709.92	6.78
2	4	852.34	1.96		3	8	612.87	5.74
2	4	585.23	1.64		3	8	434.34	3.12
2	4	883.11	1.45		3	8	1012.58	3.96
2	4	555.23	2.48		3	8	945.4	2.8
2	4	412.1	4.09		3	8	729.93	5.41
2	4	555.08	1.85		3	8	547.98	5.01
2	4	681.65	1.72		3	8	1152.35	2.28
2	4	779.24	1.46		3	8	768.29	3.69
2	4	712.14	1.3		3	8	505.59	2.66
2	4	540.53	2.71		3	8	1190.02	4.04
2	4	427.83	5.29		3	8	376.26	5.69
2	4	702.79	2.4		3	8	658.21	3
2	4	527.69	1.97		3	8	1438.39	1.82
2	4	761.07	1.94		3	8	662.66	3.77
2	4	634.13	1.51		3	8	727.16	4.3
2	4	475.16	1.14		3	8	786.44	5.26
2	4	621.05	1.11		3	9	1815.68	3.12
2	4	495.92	1.91		3	9	810.79	3.13
2	4	347.98	1.67		3	9	1616.85	3.35
2	4	318	2.44		3	9	419.12	1.64
2	4	614.88	1.61		3	9	2276.94	2.74
2	4	768.9	1.53		3	9	965.7	3.22
2	4	544.54	1.46		3	9	902.52	2.72
2	4	679.67	1.36		3	9	383.04	3.23
2	4	627.41	2.99		3	9	1171.91	4.06
2	4	912.23	5.06		3	9	1458.64	4.54
2	4	284.73	4.41		3	9	1173.98	3.92
2	4	316.21	2.08		3	9	1060	1.39
2	4	421.3	1.85		3	9	1176.5	3.7
2	4	372.57	2.03		3	9	1115.2	4.19
2	4	610.14	1.81		3	9	1168.71	3.54
2	4	552.96	1.06		3	9	599.8	5.22
2	4	495.43	1.25		3	9	777.82	3.45
2	4	712.14	1.71		3	9	834.49	3.63
2	4	530.81	1.59		3	9	1976.33	2.64
2	4	609.03	1.39		3	9	1298.36	1.66
2	4	582.83	1.28		3	9	686.45	5.22
2	4	385.31	1.26		3	9	374.56	12.44
2	4	637.33	1.29		3	9	551.85	2.58
2	4	566.12	1.63		3	9	560.83	4.33
2	4	501.73	1.5		3	9	1472.89	3.05
2	4	456.94	2.27
2	4	391.27	1.99
2	4	334.59	1.37
2	4	911.24	1.59
2	4	701.73	2.23
2	4	377.8	2.06
2	4	626.78	3.06
2	4	512.66	1.95
2	4	389.82	2.25
2	4	495.43	2.22
2	4	440.96	1.43
2	4	538.3	2.48
2	4	503.96	2.95
2	4	519.33	1.12
2	4	402.85	1.32
2	4	574.9	1.46
2	4	866.96	2.09
2	4	564.43	2.35
2	4	376.76	2.21
2	4	615.89	2.14
2	4	469.16	2.98
2	4	472.46	1.53
2	4	440.61	1.51
2	4	202.99	2.09
2	4	288.48	2.25
2	5	864.39	2.29
2	5	652.41	3.04
2	5	848.54	1.63
2	5	1184.6	1.8
2	5	816	3.69
2	5	402.85	2.27
2	5	837.81	1.72
2	5	493.31	1.3
2	5	548.58	2.35
2	5	500.44	1.79
2	5	429.13	3.09
2	5	273.36	1.47
2	5	249.88	1.78
2	5	382.47	1.16
2	5	283.45	1.31
2	5	520.72	2.19
2	5	636.48	1.64
2	5	415.38	2.79
2	5	473.35	1.64
2	5	605.52	2.27
2	5	537.02	2.22
2	5	308.29	1.44
2	5	522.81	1.34
2	5	604.96	1.7
2	5	397.4	2.26
2	6	527.75	1.55
2	6	757.87	2.99
2	6	417.47	3.28
2	6	491.43	4.27
2	6	388.91	1.94
2	6	313.11	1.37
2	6	552.16	1.87
2	6	298.59	2.36
2	6	510.32	1.67
2	6	445.91	1.66
2	6	212.13	2.78
2	6	277.24	2.97
2	7	820.07	1.22
2	7	491.83	1.09
2	7	624.04	1.59
2	7	386.68	3.36
2	7	447.18	1.69
2	7	570.12	2.51
2	7	665.22	3.08
2	7	385.06	2.76
2	7	658.28	3.04
2	7	267.66	1.45
2	7	379.15	2.02
2	7	408.64	2.02
2	7	123.39	4.75
2	7	275.19	4.01
2	7	850.58	1.6
2	7	580.9	1.38
2	7	797.11	1.12
2	7	531.14	1.47
2	7	510.93	3.11
2	7	527.82	1.6
2	7	508.37	1.48
2	7	384.49	1.46
2	7	783.75	1.42
2	7	616.65	2.31
2	8	324.89	1.41
2	8	445.56	2.17
2	8	223.42	1.79
2	8	453.51	1.32
2	8	260.79	1.25
2	8	355.44	1.76
2	8	387.59	1.28
2	8	448.46	2.12
2	8	692.24	4.09
2	8	328.4	2.02
2	8	645.01	1.66
2	8	687.33	2.36
2	8	295.76	2.54
2	8	381.9	1.95
2	8	997.41	2.07
2	9	550.79	1.6
2	9	217.57	1.64
2	9	767.66	1.38
2	9	520.03	1.42
2	9	374.37	2.3
2	9	500.13	1.56
2	9	605.78	1.54
2	9	684.57	1.21
2	9	512.99	1.3
2	9	810.49	1.51
2	9	383.63	1.44
2	9	509.03	2.03
2	9	664.95	1.41
2	9	425.59	1.22
2	9	360.52	1.89
2	9	368.18	1.22
2	9	730.33	1.61
2	10	965.52	1.49
2	10	881.36	1.43
2	10	765.41	2.14
2	10	556.16	1.3
2	10	404.98	1.49
2	10	429.91	1.5
2	10	860.89	2.11
2	10	886.22	2.43
2	10	463.96	1.67
2	10	512.76	2.86
2	10	679.48	1.95
2	10	534.85	2.31
2	10	687.86	1.37
3	1	881.92	1.57
3	1	861.38	1.67
3	1	647.8	1.32
3	1	608.93	1.53
3	1	1357.38	1.1
3	2	1624.02	1.36
3	2	840.6	2.66
3	2	1258.47	1.66
3	2	1115.28	1.3
3	2	1009.38	1.11
3	2	1274.3	1.23
3	2	1699.88	1.36
3	2	1051.89	2.07
3	2	927.71	1.31
3	2	1279.77	1.42
3	2	777.88	1.46
3	2	1095.35	1.48
3	2	667.21	1.69
3	2	2125.63	2.71
3	2	1540.45	1.84
3	2	713.42	1.37
3	2	1696.97	1.33
3	2	539.67	1.68
3	2	1164.3	1.73
3	3	821.53	1.18
3	3	970.56	1.49
3	3	620.08	1.57
3	3	1227.88	1.14
3	3	1607.11	1.36
3	3	1101.98	1.76
3	3	535.45	1.09
3	3	977.41	1.23
3	3	461.15	1.15
3	3	1069.71	1.42
3	4	1441.34	1.51
3	4	1393.47	1.88
3	4	896.69	1.38
3	4	933.36	2.31
3	4	790.29	1.51
3	4	1160.48	1.54
3	4	553.02	3.09
3	4	1754.07	2.48
3	4	1362.88	1.42
3	4	1882.37	2.83
3	5	1923.48	1.36
3	5	916.52	1.46
3	5	557.52	1.56
3	5	558.86	1.63
3	5	763.82	1.43
3	5	745.3	1.75
3	5	1497.85	1.07
3	5	1057.48	1.39
3	5	1488.74	1.34
3	5	1163.57	1.78
3	5	887.33	1.29
3	5	1372.51	1.9
3	5	1173.69	1.58
3	6	360.47	1.3
3	6	424.23	1.25
3	6	284.86	1.99
3	6	538.42	1.19
3	6	939.32	2.17
3	6	795.67	1.55
3	6	504.7	1.75
3	6	713.39	1.57
3	6	1096.18	1.53
3	6	848.98	1.71
3	6	1073.96	1.25
3	6	544.83	1.45
3	6	978.84	1.45
3	6	645.73	2.02
3	6	415.39	1.32
3	6	1154.77	1.13
3	6	1031.05	1.29
3	6	1454.11	1.72
3	7	1033.55	1.15
3	7	683.29	1.69
3	7	1228.92	1.07
3	7	1133.95	1.57
3	7	1102.6	2.09
3	7	1590.43	1.15
3	7	1103.39	1.33
3	7	1036.76	1.14
3	7	720.79	2.65
3	7	782.13	1.58
3	7	1010.14	1.48
3	7	872.14	1.45
3	7	1100.36	2.19
3	7	737.88	1.69
3	8	1218.1	1.74
3	8	698.48	1.21
3	8	475.88	1.74
3	8	995.84	1.25
3	8	966.89	1.59
3	8	1061.58	1.21
3	8	330.49	1.4
3	8	1410.47	1.17
3	8	708.78	1.63
3	8	1512.98	1.58
3	8	1163.66	1.59
3	8	693.34	1.42
3	8	712.6	1.79
3	8	1011.82	1.89

## Sheet: Fig2B-C
Figure 2B-C: Sequestration area relative to static
Replicate	Cell Type	Parasite Strain	Flow rate (ul/min)	Shear Stress (dyn/cm2)	Trypanosome Area	Trypanosome Area relative to static (Flow = 0)
1	BAOEC	1/148	0	0	51311.6	1
1	BAOEC	1/148	10	0.0119748	27277.6	0.531608
1	BAOEC	1/148	50	0.059874	28217.3	0.549921
1	BAOEC	1/148	100	0.119748	25297.2	0.493011
1	BAOEC	1/148	500	0.59874	16467.5	0.320932
1	BAOEC	1/148	1000	1.19748	13565.9	0.264382
1	BAOEC	1/148	10000	11.9748	6663.25	0.129859
2	BAOEC	1/148	0	0	1954.4	1
2	BAOEC	1/148	10	0.0119748	2008.83	1.02785
2	BAOEC	1/148	50	0.059874	2182.7	1.11681
2	BAOEC	1/148	100	0.119748	1059.22	0.541967
2	BAOEC	1/148	500	0.59874	896.97	0.458949
2	BAOEC	1/148	1000	1.19748	474.88	0.24298
2	BAOEC	1/148	10000	11.9748	361.75	0.185095
3	BAOEC	1/148	0	0	2683.11	1
3	BAOEC	1/148	10	0.0119748	2759.67	1.02853
3	BAOEC	1/148	50	0.059874	2540.78	0.946953
3	BAOEC	1/148	100	0.119748	3077.56	1.14701
3	BAOEC	1/148	500	0.59874	1275.02	0.475202
3	BAOEC	1/148	1000	1.19748	1522.21	0.56733
3	BAOEC	1/148	10000	11.9748	992.36	0.369854
4	BAOEC	1/148	0	0	3483.25	1
4	BAOEC	1/148	10	0.0119748	4255.09	1.22159
4	BAOEC	1/148	50	0.059874	3148.61	0.903929
4	BAOEC	1/148	100	0.119748	2797.74	0.803198
4	BAOEC	1/148	500	0.59874	2651.13	0.761108
4	BAOEC	1/148	1000	1.19748	2140.98	0.61465
4	BAOEC	1/148	10000	11.9748	1275.46	0.36617
5	BAOEC	1/148	0	0	2307.56	1
5	BAOEC	1/148	10	0.0119748	2361.74	1.02348
5	BAOEC	1/148	50	0.059874	2628.48	1.13907
5	BAOEC	1/148	100	0.119748	1411.64	0.611746
5	BAOEC	1/148	500	0.59874	1146.75	0.496953
5	BAOEC	1/148	1000	1.19748	668.65	0.289765
5	BAOEC	1/148	10000	11.9748	458.51	0.198699
1	BBMVEC	1/148	0	0	24941.8	1
1	BBMVEC	1/148	10	0.0119748	27246.9	1.09242
1	BBMVEC	1/148	50	0.059874	28282.3	1.13393
1	BBMVEC	1/148	100	0.119748	2262.42	0.0907081
1	BBMVEC	1/148	500	0.59874	1159.47	0.0464871
1	BBMVEC	1/148	1000	1.19748	67.56	0.00270871
1	BBMVEC	1/148	10000	11.9748	44.12	0.00176892
2	BBMVEC	1/148	0	0	29830.6	1
2	BBMVEC	1/148	10	0.0119748	31314	1.04973
2	BBMVEC	1/148	50	0.059874	30025	1.00652
2	BBMVEC	1/148	100	0.119748	33234.5	1.11411
2	BBMVEC	1/148	500	0.59874	29068.8	0.974465
2	BBMVEC	1/148	1000	1.19748	28602.2	0.95882
2	BBMVEC	1/148	10000	11.9748	308.14	0.0103297
3	BBMVEC	1/148	0	0	40227.2	1
3	BBMVEC	1/148	10	0.0119748	41585.9	1.03378
3	BBMVEC	1/148	50	0.059874	40734.6	1.01261
3	BBMVEC	1/148	100	0.119748	25146.5	0.625111
3	BBMVEC	1/148	500	0.59874	2967.61	0.0737712
3	BBMVEC	1/148	1000	1.19748	2604.33	0.0647405
3	BBMVEC	1/148	10000	11.9748	840.31	0.0208891
4	BBMVEC	1/148	0	0	33293.8	1
4	BBMVEC	1/148	10	0.0119748	34242.3	1.02849
4	BBMVEC	1/148	50	0.059874	33577.8	1.00853
4	BBMVEC	1/148	100	0.119748	19780.7	0.594124
4	BBMVEC	1/148	500	0.59874	2545.74	0.0764629
4	BBMVEC	1/148	1000	1.19748	1500.7	0.0450744
4	BBMVEC	1/148	10000	11.9748	885.11	0.0265848
5	BBMVEC	1/148	0	0	14745	1
5	BBMVEC	1/148	10	0.0119748	14996.6	1.01706
5	BBMVEC	1/148	50	0.059874	11698.8	0.793408
5	BBMVEC	1/148	100	0.119748	12061.4	0.817999
5	BBMVEC	1/148	500	0.59874	490.81	0.0332865
5	BBMVEC	1/148	1000	1.19748	401.2	0.0272092
5	BBMVEC	1/148	10000	11.9748	323.3	0.0219261
6	BBMVEC	1/148	0	0	27166.9	1
6	BBMVEC	1/148	10	0.0119748	23509.3	0.865364
6	BBMVEC	1/148	50	0.059874	21803.9	0.802588
6	BBMVEC	1/148	100	0.119748	12984.4	0.47795
6	BBMVEC	1/148	500	0.59874	2150.06	0.0791425
6	BBMVEC	1/148	1000	1.19748	1721.29	0.0633597
6	BBMVEC	1/148	10000	11.9748	289.52	0.0106571
1	BAOEC	IL3000	0	0	42535.4	1
1	BAOEC	IL3000	10	0.0119748	54110.8	1.27213
1	BAOEC	IL3000	50	0.059874	78157.3	1.83746
1	BAOEC	IL3000	100	0.119748	36686.7	0.862498
1	BAOEC	IL3000	500	0.59874	26033.3	0.612037
1	BAOEC	IL3000	1000	1.19748	33939.7	0.797917
1	BAOEC	IL3000	10000	11.9748	34629.9	0.814143
2	BAOEC	IL3000	0	0	66706.2	1
2	BAOEC	IL3000	10	0.0119748	67761.4	1.01582
2	BAOEC	IL3000	50	0.059874	73494.4	1.10176
2	BAOEC	IL3000	100	0.119748	78818.6	1.18158
2	BAOEC	IL3000	500	0.59874	47856.2	0.717418
2	BAOEC	IL3000	1000	1.19748	51549.7	0.772787
2	BAOEC	IL3000	10000	11.9748	27306.9	0.409362
3	BAOEC	IL3000	0	0	60635.7	1
3	BAOEC	IL3000	10	0.0119748	52243.2	0.861591
3	BAOEC	IL3000	50	0.059874	62226.6	1.02624
3	BAOEC	IL3000	100	0.119748	53302.8	0.879066
3	BAOEC	IL3000	1000	1.19748	37715.5	0.622002
3	BAOEC	IL3000	10000	11.9748	23079.7	0.380629
4	BAOEC	IL3000	0	0	45859.6	1
4	BAOEC	IL3000	10	0.0119748	39551.7	0.86245
4	BAOEC	IL3000	50	0.059874	22963.8	0.500741
4	BAOEC	IL3000	100	0.119748	47879.5	1.04405
4	BAOEC	IL3000	500	0.59874	36696	0.80018
4	BAOEC	IL3000	1000	1.19748	42347	0.923404
4	BAOEC	IL3000	10000	11.9748	13805	0.301028
5	BAOEC	IL3000	0	0	12622.7	1
5	BAOEC	IL3000	10	0.0119748	12474.6	0.988271
5	BAOEC	IL3000	50	0.059874	8624.63	0.683264
5	BAOEC	IL3000	100	0.119748	6735.64	0.533614
5	BAOEC	IL3000	500	0.59874	4092.8	0.324242
5	BAOEC	IL3000	1000	1.19748	5416.84	0.429135
5	BAOEC	IL3000	10000	11.9748	3938.16	0.311991
6	BAOEC	IL3000	0	0	30748.7	1
6	BAOEC	IL3000	10	0.0119748	27644.2	0.899037
6	BAOEC	IL3000	50	0.059874	22109.5	0.719039
6	BAOEC	IL3000	100	0.119748	25073.9	0.815446
6	BAOEC	IL3000	500	0.59874	24700.4	0.803297
6	BAOEC	IL3000	1000	1.19748	23545.2	0.76573
6	BAOEC	IL3000	10000	11.9748	18316.4	0.595679
7	BAOEC	IL3000	0	0	28376.3	1
7	BAOEC	IL3000	10	0.0119748	26924.4	0.948833
7	BAOEC	IL3000	50	0.059874	23025.4	0.811431
7	BAOEC	IL3000	100	0.119748	23363.7	0.823352
7	BAOEC	IL3000	500	0.59874	18804.1	0.66267
7	BAOEC	IL3000	1000	1.19748	22497.8	0.792836
7	BAOEC	IL3000	10000	11.9748	5455.93	0.19227
1	BBMVEC	IL3000	0	0	54238.6	1
1	BBMVEC	IL3000	10	0.0119748	49620.7	0.91486
1	BBMVEC	IL3000	50	0.059874	52811.5	0.973689
1	BBMVEC	IL3000	100	0.119748	50907.6	0.938587
1	BBMVEC	IL3000	500	0.59874	50913.2	0.938689
1	BBMVEC	IL3000	1000	1.19748	44882.4	0.8275
1	BBMVEC	IL3000	10000	11.9748	37078.8	0.683624
2	BBMVEC	IL3000	0	0	32305.5	1
2	BBMVEC	IL3000	10	0.0119748	32353.4	1.00148
2	BBMVEC	IL3000	50	0.059874	31828.1	0.985221
2	BBMVEC	IL3000	100	0.119748	29162.7	0.902714
2	BBMVEC	IL3000	500	0.59874	27443.5	0.849497
2	BBMVEC	IL3000	1000	1.19748	24676.6	0.763849
2	BBMVEC	IL3000	10000	11.9748	21185.1	0.655773
3	BBMVEC	IL3000	0	0	34569.9	1
3	BBMVEC	IL3000	10	0.0119748	34457.2	0.996742
3	BBMVEC	IL3000	50	0.059874	34072.2	0.985603
3	BBMVEC	IL3000	100	0.119748	34012.1	0.983866
3	BBMVEC	IL3000	500	0.59874	23143.4	0.669467
3	BBMVEC	IL3000	1000	1.19748	11880.5	0.343667
3	BBMVEC	IL3000	10000	11.9748	9575.93	0.277002
4	BBMVEC	IL3000	0	0	40247.6	1
4	BBMVEC	IL3000	10	0.0119748	41255.7	1.02505
4	BBMVEC	IL3000	50	0.059874	40162.1	0.997876
4	BBMVEC	IL3000	100	0.119748	35478.5	0.881506
4	BBMVEC	IL3000	500	0.59874	35963.9	0.893567
4	BBMVEC	IL3000	1000	1.19748	35487.7	0.881735
4	BBMVEC	IL3000	10000	11.9748	24644.9	0.612333
5	BBMVEC	IL3000	0	0	26667.8	1
5	BBMVEC	IL3000	10	0.0119748	26813.9	1.00548
5	BBMVEC	IL3000	50	0.059874	23815.9	0.89306
5	BBMVEC	IL3000	100	0.119748	19192.1	0.719673
5	BBMVEC	IL3000	500	0.59874	14873.2	0.557723
5	BBMVEC	IL3000	1000	1.19748	14841.7	0.55654
5	BBMVEC	IL3000	10000	11.9748	12788.9	0.479563
6	BBMVEC	IL3000	0	0	25479.8	1
6	BBMVEC	IL3000	10	0.0119748	24660.2	0.967832
6	BBMVEC	IL3000	50	0.059874	23280	0.913663
6	BBMVEC	IL3000	100	0.119748	24466.2	0.960218
6	BBMVEC	IL3000	500	0.59874	17204.8	0.675233
6	BBMVEC	IL3000	1000	1.19748	16684.6	0.654817
6	BBMVEC	IL3000	10000	11.9748	9634.7	0.378131

## Sheet: Fig2H-K
Fig. 2H-K: Parasite sequestration to microvessels
EC Type	Parasite Strain	Wall Shear Stress (dyn/cm2)	Biological Replicate	Area of sequestration (µm2)
BAOEC	1/148	0.08	1	11118
BAOEC	1/148	0.08	1	8157.75
BAOEC	1/148	0.16	1	5780.66
BAOEC	1/148	0.16	1	4165.28
BAOEC	1/148	0.25	1	6526.43
BAOEC	1/148	0.25	1	4373.51
BAOEC	1/148	0.35	1	442.575
BAOEC	1/148	0.35	1	1151.25
BAOEC	1/148	0.45	1	1372.12
BAOEC	1/148	0.45	1	1325.25
BAOEC	1/148	0.5	1	4607.81
BAOEC	1/148	0.5	1	1538.4
BAOEC	1/148	0.6	1	1636.2
BAOEC	1/148	0.6	1	1199.33
BAOEC	1/148	0.8	1	2294.33
BAOEC	1/148	0.8	1	671.587
BAOEC	1/148	1	1	566.85
BAOEC	1/148	1	1	4840.54
BAOEC	1/148	1.4	1	309.3
BAOEC	1/148	1.4	1	1052.21
BAOEC	1/148	2	1	411.188
BAOEC	1/148	2	1	2677.01
BAOEC	1/148	3.4	1	6002.78
BAOEC	1/148	3.4	1	1037.96
BAOEC	1/148	0.08	2	3319.65
BAOEC	1/148	0.08	2	4193.77
BAOEC	1/148	0.16	2	1462.99
BAOEC	1/148	0.16	2	2997.3
BAOEC	1/148	0.25	2	1987.46
BAOEC	1/148	0.25	2	3910.57
BAOEC	1/148	0.35	2	2206.72
BAOEC	1/148	0.35	2	4636.35
BAOEC	1/148	0.45	2	502.463
BAOEC	1/148	0.45	2	2085.26
BAOEC	1/148	0.5	2	236.775
BAOEC	1/148	0.5	2	1209.94
BAOEC	1/148	0.6	2	958.5
BAOEC	1/148	0.6	2	597
BAOEC	1/148	0.8	2	3095.51
BAOEC	1/148	0.8	2	63.975
BAOEC	1/148	1	2	103.913
BAOEC	1/148	1	2	281.587
BAOEC	1/148	1.4	2	209.888
BAOEC	1/148	1.4	2	118.163
BAOEC	1/148	2	2	22.0125
BAOEC	1/148	2	2	119.4
BAOEC	1/148	3.4	2	649.163
BAOEC	1/148	3.4	2	688.312
BAOEC	1/148	0.08	3	881.475
BAOEC	1/148	0.16	3	645.937
BAOEC	1/148	0.25	3	308.888
BAOEC	1/148	0.35	3	630.45
BAOEC	1/148	0.45	3	302.775
BAOEC	1/148	0.5	3	361.875
BAOEC	1/148	0.6	3	1940.21
BAOEC	1/148	0.8	3	532.612
BAOEC	1/148	1	3	1951.2
BAOEC	1/148	1.4	3	1551.41
BAOEC	1/148	2	3	1191.6
BAOEC	1/148	3.4	3	845.212
BAOEC	IL3000	0.08	1	8365.57
BAOEC	IL3000	0.08	1	12326.7
BAOEC	IL3000	0.16	1	11575
BAOEC	IL3000	0.16	1	18945.5
BAOEC	IL3000	0.25	1	11829.9
BAOEC	IL3000	0.25	1	16025.2
BAOEC	IL3000	0.35	1	7873.5
BAOEC	IL3000	0.35	1	18985.1
BAOEC	IL3000	0.45	1	8178.32
BAOEC	IL3000	0.45	1	17746.5
BAOEC	IL3000	0.5	1	8030.75
BAOEC	IL3000	0.5	1	17031.9
BAOEC	IL3000	0.6	1	8572.26
BAOEC	IL3000	0.6	1	8490.65
BAOEC	IL3000	0.8	1	7092.69
BAOEC	IL3000	0.8	1	6881.54
BAOEC	IL3000	1	1	5827.32
BAOEC	IL3000	1	1	3191.7
BAOEC	IL3000	1.4	1	2335.47
BAOEC	IL3000	1.4	1	3894.91
BAOEC	IL3000	2	1	3028.14
BAOEC	IL3000	2	1	1627.15
BAOEC	IL3000	3.4	1	6311.56
BAOEC	IL3000	3.4	1	2307.76
BAOEC	IL3000	0.08	2	6215.82
BAOEC	IL3000	0.08	2	5580.09
BAOEC	IL3000	0.16	2	5227.88
BAOEC	IL3000	0.16	2	2156.27
BAOEC	IL3000	0.25	2	3089
BAOEC	IL3000	0.25	2	2338.29
BAOEC	IL3000	0.35	2	2407.74
BAOEC	IL3000	0.35	2	4366.87
BAOEC	IL3000	0.45	2	1993.59
BAOEC	IL3000	0.45	2	962.18
BAOEC	IL3000	0.5	2	3214.84
BAOEC	IL3000	0.5	2	774.5
BAOEC	IL3000	0.6	2	1954.25
BAOEC	IL3000	0.6	2	1082.92
BAOEC	IL3000	0.8	2	1643.99
BAOEC	IL3000	0.8	2	713
BAOEC	IL3000	1	2	745.05
BAOEC	IL3000	1	2	980.87
BAOEC	IL3000	1.4	2	247.66
BAOEC	IL3000	1.4	2	682.24
BAOEC	IL3000	2	2	89.65
BAOEC	IL3000	2	2	830.69
BAOEC	IL3000	3.4	2	140.73
BAOEC	IL3000	3.4	2	1383.5
BAOEC	IL3000	0.08	3	2840.79
BAOEC	IL3000	0.16	3	3960.77
BAOEC	IL3000	0.25	3	3240.6
BAOEC	IL3000	0.35	3	2947.84
BAOEC	IL3000	0.45	3	3557.38
BAOEC	IL3000	0.5	3	4474.89
BAOEC	IL3000	0.6	3	4173.22
BAOEC	IL3000	0.8	3	5259.18
BAOEC	IL3000	1	3	3302.43
BAOEC	IL3000	1.4	3	3498.26
BAOEC	IL3000	2	3	5515.32
BAOEC	IL3000	3.4	3	10545.2
BBMVEC	1/148	0.08	1	1794.53
BBMVEC	1/148	0.08	1	2193.5
BBMVEC	1/148	0.16	1	1403.3
BBMVEC	1/148	0.16	1	1529.3
BBMVEC	1/148	0.25	1	1444.4
BBMVEC	1/148	0.25	1	2965.27
BBMVEC	1/148	0.35	1	5541.48
BBMVEC	1/148	0.35	1	1637.02
BBMVEC	1/148	0.45	1	2153.18
BBMVEC	1/148	0.45	1	1835.72
BBMVEC	1/148	0.5	1	4338.8
BBMVEC	1/148	0.5	1	4126.02
BBMVEC	1/148	0.6	1	2291.18
BBMVEC	1/148	0.6	1	1124.22
BBMVEC	1/148	0.8	1	1425.8
BBMVEC	1/148	0.8	1	402.925
BBMVEC	1/148	1	1	2536.28
BBMVEC	1/148	1	1	169.85
BBMVEC	1/148	1.4	1	33055.2
BBMVEC	1/148	1.4	1	79.2
BBMVEC	1/148	2	1	9387.77
BBMVEC	1/148	2	1	22.5
BBMVEC	1/148	3.4	1	1418.12
BBMVEC	1/148	3.4	1	32.95
BBMVEC	1/148	0.08	2	1362.68
BBMVEC	1/148	0.16	2	908.775
BBMVEC	1/148	0.25	2	736.4
BBMVEC	1/148	0.35	2	1682.95
BBMVEC	1/148	0.45	2	1479.38
BBMVEC	1/148	0.5	2	3343.42
BBMVEC	1/148	0.6	2	3483.65
BBMVEC	1/148	0.8	2	2430.7
BBMVEC	1/148	1	2	1677.42
BBMVEC	1/148	1.4	2	1039.88
BBMVEC	1/148	2	2	878.4
BBMVEC	1/148	3.4	2	518.975
BBMVEC	1/148	0.08	3	148.969
BBMVEC	1/148	0.16	3	47.0063
BBMVEC	1/148	0.25	3	211.406
BBMVEC	1/148	0.35	3	77.1
BBMVEC	1/148	0.45	3	174.244
BBMVEC	1/148	0.5	3	53.4375
BBMVEC	1/148	0.6	3	522.319
BBMVEC	1/148	0.8	3	202.819
BBMVEC	1/148	1	3	107.231
BBMVEC	1/148	1.4	3	15.1312
BBMVEC	1/148	2	3	40.5375
BBMVEC	1/148	3.4	3	71.1188
BBMVEC	1/148	0.08	4	31535.2
BBMVEC	1/148	0.08	4	21560.7
BBMVEC	1/148	0.08	4	17699.4
BBMVEC	1/148	0.08	4	39946.1
BBMVEC	1/148	0.16	4	549
BBMVEC	1/148	0.16	4	14469.6
BBMVEC	1/148	0.16	4	14791.4
BBMVEC	1/148	0.16	4	21510.5
BBMVEC	1/148	0.25	4	2655.06
BBMVEC	1/148	0.25	4	13217
BBMVEC	1/148	0.25	4	5819.37
BBMVEC	1/148	0.25	4	20829.8
BBMVEC	1/148	0.35	4	1088.25
BBMVEC	1/148	0.35	4	6895.89
BBMVEC	1/148	0.35	4	2355.15
BBMVEC	1/148	0.35	4	6054.78
BBMVEC	1/148	0.45	4	2448.69
BBMVEC	1/148	0.45	4	4763.1
BBMVEC	1/148	0.45	4	2888.16
BBMVEC	1/148	0.45	4	1767.33
BBMVEC	1/148	0.5	4	1299.18
BBMVEC	1/148	0.5	4	8006.31
BBMVEC	1/148	0.5	4	234.42
BBMVEC	1/148	0.5	4	6731.58
BBMVEC	1/148	0.6	4	899.79
BBMVEC	1/148	0.6	4	953.61
BBMVEC	1/148	0.6	4	362.19
BBMVEC	1/148	0.6	4	2239.08
BBMVEC	1/148	0.8	4	7377.75
BBMVEC	1/148	0.8	4	553.26
BBMVEC	1/148	0.8	4	599.55
BBMVEC	1/148	0.8	4	2054.22
BBMVEC	1/148	1	4	1009.68
BBMVEC	1/148	1	4	1394.37
BBMVEC	1/148	1	4	365.13
BBMVEC	1/148	1	4	1091.19
BBMVEC	1/148	1.4	4	2851.32
BBMVEC	1/148	1.4	4	649.74
BBMVEC	1/148	1.4	4	15.33
BBMVEC	1/148	1.4	4	617.46
BBMVEC	1/148	2	4	454.47
BBMVEC	1/148	2	4	759.3
BBMVEC	1/148	2	4	312.99
BBMVEC	1/148	2	4	869.16
BBMVEC	1/148	3.4	4	106.29
BBMVEC	1/148	3.4	4	528.81
BBMVEC	1/148	3.4	4	121.29
BBMVEC	1/148	3.4	4	1960.65
BBMVEC	1/148	0.08	5	8363.61
BBMVEC	1/148	0.08	5	4066.71
BBMVEC	1/148	0.16	5	7581.18
BBMVEC	1/148	0.16	5	6804.93
BBMVEC	1/148	0.25	5	544.77
BBMVEC	1/148	0.25	5	2914.59
BBMVEC	1/148	0.35	5	277.77
BBMVEC	1/148	0.35	5	1947.93
BBMVEC	1/148	0.45	5	397.41
BBMVEC	1/148	0.45	5	882.84
BBMVEC	1/148	0.5	5	550.65
BBMVEC	1/148	0.5	5	331.23
BBMVEC	1/148	0.6	5	723.42
BBMVEC	1/148	0.6	5	182.88
BBMVEC	1/148	0.8	5	208.98
BBMVEC	1/148	0.8	5	372.3
BBMVEC	1/148	1	5	227.55
BBMVEC	1/148	1	5	65.19
BBMVEC	1/148	1.4	5	1860.57
BBMVEC	1/148	1.4	5	1122.48
BBMVEC	1/148	2	5	177.99
BBMVEC	1/148	2	5	1817.85
BBMVEC	1/148	3.4	5	83.46
BBMVEC	1/148	3.4	5	504.66
BBMVEC	IL3000	0.08	1	3073.76
BBMVEC	IL3000	0.16	1	24472.8
BBMVEC	IL3000	0.25	1	17442.2
BBMVEC	IL3000	0.35	1	21288.1
BBMVEC	IL3000	0.45	1	16763.3
BBMVEC	IL3000	0.5	1	6352.89
BBMVEC	IL3000	0.6	1	3279.13
BBMVEC	IL3000	0.8	1	3823.82
BBMVEC	IL3000	1	1	2547.77
BBMVEC	IL3000	1.4	1	5725.93
BBMVEC	IL3000	2	1	172.6
BBMVEC	IL3000	3.4	1	1147.29
BBMVEC	IL3000	0.08	2	5895.02
BBMVEC	IL3000	0.08	2	7008.69
BBMVEC	IL3000	0.08	2	4014.07
BBMVEC	IL3000	0.16	2	8184.79
BBMVEC	IL3000	0.16	2	4690.44
BBMVEC	IL3000	0.16	2	6935.33
BBMVEC	IL3000	0.25	2	6337.2
BBMVEC	IL3000	0.25	2	4362.09
BBMVEC	IL3000	0.25	2	3771.54
BBMVEC	IL3000	0.35	2	5468.07
BBMVEC	IL3000	0.35	2	5315.09
BBMVEC	IL3000	0.35	2	2701.69
BBMVEC	IL3000	0.45	2	3257.49
BBMVEC	IL3000	0.45	2	4807.05
BBMVEC	IL3000	0.45	2	4191.23
BBMVEC	IL3000	0.5	2	5776.84
BBMVEC	IL3000	0.5	2	6523.09
BBMVEC	IL3000	0.5	2	3657.57
BBMVEC	IL3000	0.6	2	6580.38
BBMVEC	IL3000	0.6	2	2157.11
BBMVEC	IL3000	0.6	2	2531.08
BBMVEC	IL3000	0.8	2	4958.05
BBMVEC	IL3000	0.8	2	3526.92
BBMVEC	IL3000	0.8	2	2214.16
BBMVEC	IL3000	1	2	2016.84
BBMVEC	IL3000	1	2	2576.23
BBMVEC	IL3000	1	2	1694.09
BBMVEC	IL3000	1.4	2	5983.67
BBMVEC	IL3000	1.4	2	1746.77
BBMVEC	IL3000	1.4	2	2224.11
BBMVEC	IL3000	2	2	1390.16
BBMVEC	IL3000	2	2	3187.38
BBMVEC	IL3000	2	2	1314.93
BBMVEC	IL3000	3.4	2	2370.54
BBMVEC	IL3000	3.4	2	2127.36
BBMVEC	IL3000	3.4	2	799.34
BBMVEC	IL3000	0.08	3	2332.1
BBMVEC	IL3000	0.08	3	3864.05
BBMVEC	IL3000	0.16	3	458.98
BBMVEC	IL3000	0.16	3	2102.94
BBMVEC	IL3000	0.25	3	1109.24
BBMVEC	IL3000	0.25	3	1502.12
BBMVEC	IL3000	0.35	3	4436.07
BBMVEC	IL3000	0.35	3	3634.37
BBMVEC	IL3000	0.45	3	5020.86
BBMVEC	IL3000	0.45	3	2478.92
BBMVEC	IL3000	0.5	3	9540.01
BBMVEC	IL3000	0.5	3	819.98
BBMVEC	IL3000	0.6	3	4548.95
BBMVEC	IL3000	0.6	3	961.28
BBMVEC	IL3000	0.8	3	7194.11
BBMVEC	IL3000	0.8	3	98.19
BBMVEC	IL3000	1	3	3657.54
BBMVEC	IL3000	1	3	537.33
BBMVEC	IL3000	1.4	3	1883.28
BBMVEC	IL3000	1.4	3	904.15
BBMVEC	IL3000	2	3	2715.49
BBMVEC	IL3000	2	3	2195.36
BBMVEC	IL3000	3.4	3	6959.49
BBMVEC	IL3000	3.4	3	3976.17

## Sheet: Fig3C-E
Fig. 3C: Parasite proliferation in 24 hours
Description	Biological Replicate	Sequestered parasite #	Non-sequestered parasite #	Proliferation in 24h
10µM	1	60708.2	264000	0.298833
10µM	2	37448.9	312000	0.397796
10µM	3	58952.8	300000	0.435811
20µM	1	20772.4	246000	0.0670897
20µM	2	5705.11	234000	-0.0411796
20µM	3	7167.95	180000	-0.251328
No Cpd B	1	205530	156000	0.44612
No Cpd B	2	252780	162000	0.65912
No Cpd B	3	216209	192000	0.632835
No Cpd B	1	184904	120000	0.219616
No Cpd B	2	273552	150000	0.69421
No Cpd B	3	292277	240000	1.12911
Fig. 3D: Parasite sequestration post-NPD-1015 administration
Biological Replicate 1
Description	Technical Replicate	Area (µm2)	Sequestered Parasite #	Parasites/µm2	Parasites/mm2	Total parasites in well (32mm2)
10µM	1	109376	206	0.00188342	1883.42	60269.3
10µM	2	109376	156	0.00142628	1426.28	45640.8
10µM	3	109376	232	0.00212113	2121.13	67876.1
20µM	1	109376	92	0.000841137	841.137	26916.4
20µM	2	109376	19	0.000173713	173.713	5558.82
20µM	3	109376	27	0.000246856	246.856	7899.38
No Cpd B	1	109376	554	0.00506511	5065.11	162084
No Cpd B	2	109376	575	0.00525711	5257.11	168227
No Cpd B	3	109376	770	0.00703995	7039.95	225279
No Cpd B	4	109376	947	0.00865823	8658.23	277063
No Cpd B	5	109376	738	0.00674738	6747.38	215916
No Cpd B	6	109376	1072	0.00980108	9801.08	313635
Biological Replicate 2
Description	Technical Replicate	Area (µm2)	Sequestered Parasite #	Parasites/µm2	Parasites/mm2	Total parasites in well (32mm2)
10µM	1	109376	209	0.00191084	1910.84	61147
10µM	2	109376	100	0.00091428	914.28	29257
10µM	3	109376	171	0.00156342	1563.42	50029.4
20µM	1	109376	50	0.00045714	457.14	14628.5
20µM	2	109376	20	0.000182856	182.856	5851.39
20µM	3	109376	22	0.000201142	201.142	6436.53
No Cpd B	1	109376	851	0.00778052	7780.52	248977
No Cpd B	2	109376	1153	0.0105416	10541.6	337333
No Cpd B	3	109376	708	0.0064731	6473.1	207139
No Cpd B	4	109376	317	0.00289827	2898.27	92744.5
No Cpd B	5	109376	1132	0.0103496	10349.6	331189
No Cpd B	6	109376	926	0.00846623	8466.23	270919
Fig. 3E: Parasite detachment post-NPD-1015 administration
Description	Biological Replicate	Area (µm2)	Sequestered Parasite #	Parasites/um2	Parasites/mm2	Total parasites in well (3.8 cm2)
DMSO	1	109376	120	0.00109714	1097.14	3.51083e+06
DMSO	2	109376	84	0.000767995	767.995	2.45758e+06
DMSO	3	109376	221	0.00202056	2020.56	6.46579e+06
DMSO	4	109376	168	0.00153599	1535.99	4.91517e+06
Cpd B	1	109376	35	0.000319998	319.998	1.02399e+06
Cpd B	2	109376	27	0.000246856	246.856	789938
Cpd B	3	109376	34	0.000310855	310.855	994736
Cpd B	4	109376	33	0.000301712	301.712	965479

## Sheet: Fig3G-H
Fig. 3G-H: Parasite sequestration in microvessels post-NPD-1015 administration
Condition	Wall Shear Stress (dyn/cm2)	Biological Replicate	Area of sequestration (µm2)
NPD-1015	0.08	1	10251.7
NPD-1015	0.16	1	8354.55
NPD-1015	0.25	1	3764.56
NPD-1015	0.35	1	1910.46
NPD-1015	0.45	1	2560.54
NPD-1015	0.5	1	10914.2
NPD-1015	0.6	1	3619.26
NPD-1015	0.8	1	4908.45
NPD-1015	1	1	5141.7
NPD-1015	1.4	1	2220.21
NPD-1015	2	1	1116.35
NPD-1015	3.4	1	1113.63
NPD-1015	0.08	1	10930.9
NPD-1015	0.16	1	7925.08
NPD-1015	0.25	1	9163.91
NPD-1015	0.35	1	6888.91
NPD-1015	0.45	1	8026.14
NPD-1015	0.5	1	5086.5
NPD-1015	0.6	1	6946.24
NPD-1015	0.8	1	8042.84
NPD-1015	1	1	6925.59
NPD-1015	1.4	1	2110.38
NPD-1015	2	1	1848.93
NPD-1015	3.4	1	354.4
NPD-1015	0.08	2	107.338
NPD-1015	0.16	2	1799.27
NPD-1015	0.25	2	4100.48
NPD-1015	0.35	2	7097.6
NPD-1015	0.45	2	6565.2
NPD-1015	0.5	2	4535.28
NPD-1015	0.6	2	4420.13
NPD-1015	0.8	2	4154.97
NPD-1015	1	2	4533.6
NPD-1015	1.4	2	3968.38
NPD-1015	2	2	3348.77
NPD-1015	3.4	2	2078.23
NPD-1015	0.08	2	849.198
NPD-1015	0.16	2	515.938
NPD-1015	0.25	2	741.136
NPD-1015	0.35	2	124.52
NPD-1015	0.45	2	602.185
NPD-1015	0.5	2	781.34
NPD-1015	0.6	2	1442.21
NPD-1015	0.8	2	2035.37
NPD-1015	1	2	3092.68
NPD-1015	1.4	2	1842.27
NPD-1015	2	2	1196.17
NPD-1015	3.4	2	2236.3
NPD-1015	0.08	1	3610.68
NPD-1015	0.16	1	5111.68
NPD-1015	0.25	1	5203.88
NPD-1015	0.35	1	3707.03
NPD-1015	0.45	1	3014.67
NPD-1015	0.5	1	3596.8
NPD-1015	0.6	1	2070.59
NPD-1015	0.8	1	2049.52
NPD-1015	1	1	2349.43
NPD-1015	1.4	1	2468.05
NPD-1015	2	1	1539.56
NPD-1015	3.4	1	1274.96
NPD-1015	0.08	1	3518.85
NPD-1015	0.16	1	7249.76
NPD-1015	0.25	1	6363.84
NPD-1015	0.35	1	3788.36
NPD-1015	0.45	1	2293.72
NPD-1015	0.5	1	1754.46
NPD-1015	0.6	1	1083
NPD-1015	0.8	1	2408.03
NPD-1015	1	1	1446.29
NPD-1015	1.4	1	753.626
NPD-1015	2	1	511.703
NPD-1015	3.4	1	251.521
NPD-1015	0.08	1	15058.1
NPD-1015	0.16	1	10132.7
NPD-1015	0.25	1	4565.6
NPD-1015	0.35	1	2953.97
NPD-1015	0.45	1	2874.55
NPD-1015	0.5	1	814.157
NPD-1015	0.6	1	1858.63
NPD-1015	0.8	1	1192.99
NPD-1015	1	1	414.586
NPD-1015	1.4	1	1112.56
NPD-1015	2	1	457.66
NPD-1015	3.4	1	66.417
NPD-1015	0.08	2	23281.4
NPD-1015	0.16	2	12638.6
NPD-1015	0.25	2	9237.03
NPD-1015	0.35	2	7776.81
NPD-1015	0.45	2	3435.69
NPD-1015	0.5	2	1334.59
NPD-1015	0.6	2	2644.07
NPD-1015	0.8	2	1919.3
NPD-1015	1	2	2649.87
NPD-1015	1.4	2	870.29
NPD-1015	2	2	1774.94
NPD-1015	3.4	2	3325.32
NPD-1015	0.08	2	8478.28
NPD-1015	0.16	2	12735.3
NPD-1015	0.25	2	10285.7
NPD-1015	0.35	2	2856.05
NPD-1015	0.45	2	5461.85
NPD-1015	0.5	2	3003.54
NPD-1015	0.6	2	982.503
NPD-1015	0.8	2	1071.21
NPD-1015	1	2	162.745
NPD-1015	1.4	2	784.766
NPD-1015	2	2	195.419
NPD-1015	3.4	2	1497.38
NPD-1015	0.08	2	5933.1
NPD-1015	0.16	2	6584.22
NPD-1015	0.25	2	5262.28
NPD-1015	0.35	2	2819.71
NPD-1015	0.45	2	3939.66
NPD-1015	0.5	2	2309.46
NPD-1015	0.6	2	2541.51
NPD-1015	0.8	2	1696.47
NPD-1015	1	2	3952.6
NPD-1015	1.4	2	175.921
NPD-1015	2	2	301.406
NPD-1015	3.4	2	493.254
NPD-1015	0.08	2	26123
NPD-1015	0.16	2	14686.4
NPD-1015	0.25	2	10224.5
NPD-1015	0.35	2	4474.71
NPD-1015	0.45	2	2228.09
NPD-1015	0.5	2	2007.33
NPD-1015	0.6	2	3709.11
NPD-1015	0.8	2	3694.34
NPD-1015	1	2	5532.85
NPD-1015	1.4	2	2374.38
NPD-1015	2	2	2002.84
NPD-1015	3.4	2	2248.02
NPD-1015	0.08	3	2415.16
NPD-1015	0.16	3	1998.93
NPD-1015	0.25	3	1435.36
NPD-1015	0.35	3	2743.01
NPD-1015	0.45	3	2775.06
NPD-1015	0.5	3	763.965
NPD-1015	0.6	3	167.233
NPD-1015	0.8	3	5928.85
NPD-1015	1	3	469.846
NPD-1015	1.4	3	597.021
NPD-1015	2	3	318.636
NPD-1015	3.4	3	126.885
NPD-1015	0.08	3	4839.88
NPD-1015	0.16	3	918.167
NPD-1015	0.25	3	2833.03
NPD-1015	0.35	3	3544
NPD-1015	0.45	3	1598.83
NPD-1015	0.5	3	1057.94
NPD-1015	0.6	3	966.817
NPD-1015	0.8	3	282.68
NPD-1015	1	3	369.506
NPD-1015	1.4	3	358.888
NPD-1015	2	3	36.005
NPD-1015	3.4	3	48.746
NPD-1015	0.08	3	3029.03
NPD-1015	0.16	3	2162.89
NPD-1015	0.25	3	3877.64
NPD-1015	0.35	3	2421.43
NPD-1015	0.45	3	5461.41
NPD-1015	0.5	3	2213.56
NPD-1015	0.6	3	2797.55
NPD-1015	0.8	3	4219.25
NPD-1015	1	3	3321.65
NPD-1015	1.4	3	2608.74
NPD-1015	2	3	1268.22
NPD-1015	3.4	3	2233.83
NPD-1015	0.08	3	2702.67
NPD-1015	0.16	3	3352.01
NPD-1015	0.25	3	1231.4
NPD-1015	0.35	3	4246.96
NPD-1015	0.45	3	3030.52
NPD-1015	0.5	3	2346.34
NPD-1015	0.6	3	4403.23
NPD-1015	0.8	3	4762.32
NPD-1015	1	3	3577.44
NPD-1015	1.4	3	2521.87
NPD-1015	2	3	1510.27
NPD-1015	3.4	3	1380.05
DMSO	0.08	1	9834.68
DMSO	0.16	1	6285.38
DMSO	0.25	1	5099.07
DMSO	0.35	1	5131.62
DMSO	0.45	1	4770.53
DMSO	0.5	1	6741.09
DMSO	0.6	1	1547.21
DMSO	0.8	1	3004.72
DMSO	1	1	4373.98
DMSO	1.4	1	8016.36
DMSO	2	1	2497.65
DMSO	3.4	1	5154.48
DMSO	0.08	1	6006.98
DMSO	0.16	1	4805.39
DMSO	0.25	1	6084.09
DMSO	0.35	1	5252.14
DMSO	0.45	1	4178.48
DMSO	0.5	1	4741.4
DMSO	0.6	1	9320.43
DMSO	0.8	1	5143.54
DMSO	1	1	4942.68
DMSO	1.4	1	4230.85
DMSO	2	1	3529.63
DMSO	3.4	1	3598.64
DMSO	0.08	1	2582.72
DMSO	0.16	1	7010.42
DMSO	0.25	1	3382.6
DMSO	0.35	1	2770.26
DMSO	0.45	1	2986.68
DMSO	0.5	1	1412.42
DMSO	0.6	1	3821.82
DMSO	0.8	1	815.173
DMSO	1	1	2505.8
DMSO	1.4	1	2431.73
DMSO	2	1	654.636
DMSO	3.4	1	990.803
DMSO	0.08	2	6177.55
DMSO	0.16	2	4644.03
DMSO	0.25	2	9987.7
DMSO	0.35	2	6507.78
DMSO	0.45	2	6533.82
DMSO	0.5	2	7318.42
DMSO	0.6	2	8140.35
DMSO	0.8	2	13579.3
DMSO	1	2	8086.67
DMSO	1.4	2	14554.7
DMSO	2	2	5283.48
DMSO	3.4	2	9199.19
DMSO	0.08	3	15534.3
DMSO	0.16	3	17293.3
DMSO	0.25	3	20499.8
DMSO	0.35	3	7463.1
DMSO	0.45	3	17298.5
DMSO	0.5	3	1878.55
DMSO	0.6	3	3020.49
DMSO	0.8	3	4783.6
DMSO	1	3	4187.36
DMSO	1.4	3	266.146
DMSO	2	3	1247.93
DMSO	3.4	3	517.488

## Sheet: Fig4A-B
Fig. 4A: Cytological analysis of individual parasites											Fig. 4B: Cytological analysis of individual parasites in microvessels
Biological Replicate	Condition	Parasite #			Percentage of total						Biological Replicate	Condition	1K1N	2K1N	2K2N	Total
		1K1N	2K1N	2K2N	1K1N	2K1N	2K2N				1	Non-sequestered (outlet)	2	0	0	2
1	Non Sequestered	21	1	2	0.875	0.0416667	0.0833333				1	Non-sequestered (outlet)	1	0	0	1
1	Non Sequestered	14	1	2	0.823529	0.0588235	0.117647				1	Non-sequestered (outlet)	1	0	0	1
1	Non Sequestered	11	1	0	0.916667	0.0833333	0				1	Non-sequestered (outlet)	2	0	0	2
1	Non Sequestered	12	1	1	0.857143	0.0714286	0.0714286				1	Non-sequestered (outlet)	25	2	1	28
1	Non Sequestered	19	1	0	0.95	0.05	0				1	Non-sequestered (outlet)	2	0	0	2
1	Non Sequestered	14	0	0	1	0	0				1	Non-sequestered (outlet)	4	0	0	4
1	Non Sequestered	13	1	1	0.866667	0.0666667	0.0666667				1	Non-sequestered (outlet)	1	0	0	1
1	Non Sequestered	14	1	1	0.875	0.0625	0.0625				1	Non-sequestered (outlet)	0	1	0	1
1	Non Sequestered	18	0	1	0.947368	0	0.0526316				1	Non-sequestered (outlet)	5	0	0	5
1	Non Sequestered	21	1	0	0.954545	0.0454545	0				1	Non-sequestered (outlet)	1	0	0	1
1	Non Sequestered	24	3	1	0.857143	0.107143	0.0357143				1	Non-sequestered (outlet)	1	0	0	1
2	Non Sequestered	20	2	0	0.909091	0.0909091	0				1	Non-sequestered (outlet)	2	0	0	2
2	Non Sequestered	21	1	1	0.913043	0.0434783	0.0434783				1	Non-sequestered (outlet)	5	0	0	5
2	Non Sequestered	31	0	1	0.96875	0	0.03125				1	Non-sequestered (outlet)	7	0	1	8
2	Non Sequestered	29	0	1	0.966667	0	0.0333333				1	Non-sequestered (outlet)	1	1	0	2
2	Non Sequestered	23	0	1	0.958333	0	0.0416667				1	Non-sequestered (outlet)	5	0	0	5
2	Non Sequestered	17	4	0	0.809524	0.190476	0				1	Non-sequestered (outlet)	2	0	0	2
2	Non Sequestered	27	1	0	0.964286	0.0357143	0				1	Non-sequestered (outlet)	1	0	0	1
2	Non Sequestered	20	2	0	0.909091	0.0909091	0				1	Non-sequestered (outlet)	1	0	0	1
2	Non Sequestered	20	2	0	0.909091	0.0909091	0				1	Non-sequestered (outlet)	2	0	1	3
2	Non Sequestered	26	1	0	0.962963	0.037037	0				1	Non-sequestered (outlet)	14	1	0	15
1	Sequestered	41	8	0	0.836735	0.163265	0				1	Non-sequestered (outlet)	0	0	0	0
1	Sequestered	21	13	1	0.6	0.371429	0.0285714				1	Non-sequestered (outlet)	1	0	0	1
1	Sequestered	32	9	1	0.761905	0.214286	0.0238095				2	Non-sequestered (outlet)	2	0	0	2
1	Sequestered	39	4	0	0.906977	0.0930233	0				2	Non-sequestered (outlet)	2	0	0	2
1	Sequestered	37	7	0	0.840909	0.159091	0				2	Non-sequestered (outlet)	2	0	0	2
1	Sequestered	40	7	0	0.851064	0.148936	0				2	Non-sequestered (outlet)	0	1	0	1
1	Sequestered	35	10	0	0.777778	0.222222	0				2	Non-sequestered (outlet)	1	0	0	1
1	Sequestered	39	6	1	0.847826	0.130435	0.0217391				2	Non-sequestered (outlet)	1	0	0	1
1	Sequestered	28	4	3	0.8	0.114286	0.0857143				2	Non-sequestered (outlet)	2	0	1	3
1	Sequestered	38	11	1	0.76	0.22	0.02				2	Non-sequestered (outlet)	1	0	0	1
1	Sequestered	39	5	2	0.847826	0.108696	0.0434783				2	Non-sequestered (outlet)	1	0	0	1
2	Sequestered	19	7	0	0.730769	0.269231	0				2	Non-sequestered (outlet)	1	0	0	1
2	Sequestered	21	13	0	0.617647	0.382353	0				2	Non-sequestered (outlet)	1	0	0	1
2	Sequestered	22	7	0	0.758621	0.241379	0				2	Non-sequestered (outlet)	0	0	1	1
2	Sequestered	31	7	0	0.815789	0.184211	0				2	Non-sequestered (outlet)	1	0	0	1
2	Sequestered	20	8	0	0.714286	0.285714	0				2	Non-sequestered (outlet)	1	0	0	1
2	Sequestered	25	7	0	0.78125	0.21875	0				2	Non-sequestered (outlet)	1	0	0	1
2	Sequestered	29	4	0	0.878788	0.121212	0				2	Non-sequestered (outlet)	1	0	0	1
2	Sequestered	23	8	0	0.741935	0.258065	0				2	Non-sequestered (outlet)	1	0	0	1
2	Sequestered	35	5	1	0.853659	0.121951	0.0243902				2	Non-sequestered (outlet)	1	0	0	1
2	Sequestered	32	12	1	0.711111	0.266667	0.0222222				2	Non-sequestered (outlet)	1	0	0	1
2	Sequestered	51	11	1	0.809524	0.174603	0.015873				2	Non-sequestered (outlet)	1	0	0	1
											2	Non-sequestered (outlet)	0	0	1	1
											2	Non-sequestered (outlet)	1	0	0	1
											2	Non-sequestered (outlet)	1	0	0	1
											2	Non-sequestered (outlet)	1	0	0	1
											2	Non-sequestered (outlet)	2	0	0	2
											2	Non-sequestered (outlet)	2	0	0	2
											2	Non-sequestered (outlet)	1	0	0	1
											2	Non-sequestered (outlet)	2	0	0	2
											2	Non-sequestered (outlet)	3	0	0	3
											2	Non-sequestered (outlet)	1	0	0	1
											2	Non-sequestered (outlet)	0	1	0	1
											2	Non-sequestered (outlet)	1	0	0	1
											2	Non-sequestered (outlet)	1	0	0	1
											1	Sequestered	5	1	0	6
											1	Sequestered	3	0	1	4
											1	Sequestered	6	1	1	8
											1	Sequestered	2	0	1	3
											1	Sequestered	2	1	0	3
											1	Sequestered	0	1	0	1
											1	Sequestered	3	0	0	3
											1	Sequestered	1	0	0	1
											1	Sequestered	6	2	0	8
											1	Sequestered	10	4	1	15
											1	Sequestered	14	3	3	20
											1	Sequestered	6	3	1	10
											1	Sequestered	8	1	0	9
											1	Sequestered	9	1	0	10
											1	Sequestered	6	0	1	7
											1	Sequestered	12	3	1	16
											1	Sequestered	2	0	0	2
											1	Sequestered	8	0	0	8
											1	Sequestered	2	1	0	3
											1	Sequestered	1	1	0	2
											1	Sequestered	0	2	0	2
											1	Sequestered	4	0	0	4
											2	Sequestered	18	2	1	21
											2	Sequestered	10	3	1	14
											2	Sequestered	14	2	1	17
											2	Sequestered	12	2	1	15
											2	Sequestered	19	2	0	21
											2	Sequestered	10	2	0	12
											2	Sequestered	6	2	0	8
											2	Sequestered	15	2	0	17
											2	Sequestered	28	6	0	34
											2	Sequestered	34	5	1	40
											2	Sequestered	36	8	1	45
											2	Sequestered	18	5	2	25
											2	Sequestered	16	4	2	22
											2	Sequestered	14	3	2	19
											2	Sequestered	10	4	2	16

## Sheet: Fig4E
Fig. 4E Cytological analysis of parasites in vivo
Adipose Tissue
1/148							IL3000
	Sequestered			Flowing				Sequestered			Flowing
	1K1N	2K1N	2K2N	1K1N	2K1N	2K2N		1K1N	2K1N	2K2N	1K1N	2K1N	2K2N
Day 1	3	0	0	0	0	0	Day 6	18	23	8	19	20	11
Day 2	3	5	0	2	0	0	Day 10	21	47	40	31	39	21
Day 3	2	2	1	2	1	0	Day 15	0	0	0	0	0	0
Day 4	2	3	2	4	0	0
Day 5	38	65	42	15	6	5
Day 6	23	77	62	38	8	11
Brain
1/148							IL3000
	Sequestered			Flowing				Sequestered			Flowing
	1K1N	2K1N	2K2N	1K1N	2K1N	2K2N		1K1N	2K1N	2K2N	1K1N	2K1N	2K2N
Day 1	5	3	0	5	2	0	Day 6	41	58	36	38	21	25
Day 2	11	10	7	18	15	9	Day 10	41	77	53	117	49	47
Day 3	15	30	23	79	56	21	Day 15	0	0	0	12	1	0
Day 4	16	43	31	45	21	10
Day 5	9	53	40	69	19	17
Day 6	47	118	117	28	9	11
Heart
1/148							IL3000
	Sequestered			Flowing				Sequestered			Flowing
	1K1N	2K1N	2K2N	1K1N	2K1N	2K2N		1K1N	2K1N	2K2N	1K1N	2K1N	2K2N
Day 1	2	0	0	0	0	0	Day 6	53	51	21	11	10	0
Day 2	4	0	0	2	0	0	Day 10	62	85	87	27	24	20
Day 3	1	2	0	1	0	0	Day 15	3	4	2	1	0	0
Day 4	1	3	0	1	0	0
Day 5	0	2	2	4	2	1
Day 6	1	5	3	5	4	0
Kidney
1/148							IL3000
	Sequestered			Flowing				Sequestered			Flowing
	1K1N	2K1N	2K2N	1K1N	2K1N	2K2N		1K1N	2K1N	2K2N	1K1N	2K1N	2K2N
Day 1	1	0	0	0	0	0	Day 6	27	56	28	5	0	0
Day 2	3	3	0	1	1	2	Day 10	16	22	30	12	1	0
Day 3	2	3	0	2	0	0	Day 15	0	0	0	0	0	0
Day 4	2	7	3	2	0	3
Day 5	4	4	5	1	1	0
Day 6	16	19	5	7	5	8
Liver
1/148							IL3000
	Sequestered			Flowing				Sequestered			Flowing
	1K1N	2K1N	2K2N	1K1N	2K1N	2K2N		1K1N	2K1N	2K2N	1K1N	2K1N	2K2N
Day 1	4	4	3	2	0	0	Day 6	11	17	3	15	9	1
Day 2	23	53	12	39	12	11	Day 10	7	22	11	11	0	0
Day 3	6	50	6	6	7	6	Day 15	0	0	0	0	0	0
Day 4	9	38	5	10	8	5
Day 5	6	12	4	5	3	8
Day 6	8	16	6	11	5	9
Lung
1/148							IL3000
	Sequestered			Flowing				Sequestered			Flowing
	1K1N	2K1N	2K2N	1K1N	2K1N	2K2N		1K1N	2K1N	2K2N	1K1N	2K1N	2K2N
Day 1	2	1	0	2	2	0	Day 6	206	313	108	73	38	21
Day 2	7	8	3	14	15	12	Day 10	18	30	15	284	179	205
Day 3	10	9	5	21	23	11	Day 15	0	2	0	0	0	0
Day 4	3	13	9	11	9	13
Day 5	7	8	6	7	8	9
Day 6	11	20	15	35	19	16
Pancreas
1/148							IL3000
	Sequestered			Flowing				Sequestered			Flowing
	1K1N	2K1N	2K2N	1K1N	2K1N	2K2N		1K1N	2K1N	2K2N	1K1N	2K1N	2K2N
Day 1	6	3	0	23	7	0	Day 6	21	28	13	49	33	19
Day 2	0	0	0	28	28	0	Day 10	15	22	4	27	19	13
Day 3	0	0	0	25	29	26	Day 15	3	1	0	3	0	0
Day 4	2	6	0	29	27	16
Day 5	8	16	5	19	8	15
Day 6	10	28	27	7	5	5
Spleen
1/148							IL3000
	Sequestered			Flowing				Sequestered			Flowing
	1K1N	2K1N	2K2N	1K1N	2K1N	2K2N		1K1N	2K1N	2K2N	1K1N	2K1N	2K2N
Day 1	1	3	0	0	0	0	Day 6	26	39	17	0	0	0
Day 2	15	19	5	10	15	6	Day 10	4	11	6	6	6	0
Day 3	4	37	3	16	3	2	Day 15	0	2	1	0	0	0
Day 4	8	97	19	21	12	5
Day 5	12	93	21	29	10	11
Day 6	21	33	16	9	5	0

## Sheet: Fig4G-H
Fig. 4G: in vitro PCF differentiation								Fig. 4H: in vitro PCF proliferation
Biological Replicate 1								Biological Replicate 1
		Day 0	Day 3	Day 5						Original	Day 6	Proliferation over 24h
Untreated	Sequestered	3000000	975000	2000000				Untreated	Sequestered	1000000		-1
	Non-sequestered	3000000	800000	200000					Non-sequestered	1000000		-1
NPD-1015		3000000	900000	2100000				Compound B	n/a	1000000	2880000	1.88
DMSO	Sequestered	3000000	850000	6000000				DMSO	Sequestered	1000000	2630000	1.63
	Non-sequestered	3000000	2000000	1150000					Non-sequestered	1000000	1230000	0.23
Biological Replicate 2								Biological Replicate 2
		Day 0	Day 3	Day 5						Original	Day 6	Proliferation over 24h
Untreated	Sequestered	3000000	1800000	3700000				Untreated	Sequestered	1000000	4200000	3.2
	Non-sequestered	3000000	1800000	3300000					Non-sequestered	1000000	2000000	1
Compound B		3000000	7000000	11800000				Compound B	n/a	1000000	2650000	1.65
DMSO	Sequestered	3000000	5700000	13400000				DMSO	Sequestered	1000000	4600000	3.6
	Non-sequestered	3000000	1350000	2700000					Non-sequestered	1000000	2200000	1.2
Biological Replicate 3								Biological Replicate 3
		Day 0	Day 3	Day 5						Original	Day 6	Proliferation over 24h
Untreated	Sequestered	3000000	2300000	3250000				Untreated	Sequestered	1000000	3100000	2.1
	Non-sequestered	3000000	3400000	9600000					Non-sequestered	1000000	3400000	2.4
NPD-1015		3000000	5800000	8600000				Compound B	n/a	1000000	3500000	2.5
DMSO	Sequestered	3000000	4800000	12600000				DMSO	Sequestered	1000000	5800000	4.8
	Non-sequestered	3000000	800000	2150000					Non-sequestered	1000000	1600000	0.6
Biological Replicate 4								Biological Replicate 4
		Day 0	Day 3	Day 5						Original	Day 6	Proliferation over 24h
Untreated	Sequestered	3000000	2900000	* excluded due to contamination in flask				Untreated	Sequestered	1000000
	Non-sequestered	3000000	1600000	1550000					Non-sequestered	1000000
NPD-1015		3000000	2300000	6250000				Compound B	n/a	1000000	2275000	1.275
DMSO	Sequestered	3000000	1875000	3225000				DMSO	Sequestered	1000000	1950000	0.95
	Non-sequestered	3000000	825000	1250000					Non-sequestered	1000000	3225000	2.225

## Sheet: Fig4I-J
Fig. 4G-H: Tsetse fly infections rates and loads
Replicate 1
	Total	Males	Females	Heavy	Medium	Low
Sequestered
Dead in cage	2
Infected	8	3	5	7	1	0
Uninfected	16	6	10
Total	24	9	15
% infection	0.333333	0.333333	0.333333	0.291667	0.0416667	0
Non-sequestered
Dead in cage	1
Infected	11	6	5	5	3	3
Uninfected	20	5	15
Total	31	11	20
% infection	0.354839	0.545455	0.25	0.16129	0.0967742	0.0967742
NPD-1015
Dead in cage	0
Infected	5	4	1	3	1	1
Uninfected	26	8	18
Total	31	12	19
% infection	0.16129	0.333333	0.0526316	0.0967742	0.0322581	0.0322581
Replicate 2
	Total	Males	Females	Heavy	Medium	Low
Sequestered
Dead in cage	4
Infected	11	3	8	9	2	0
Uninfected	17	7	10
Total	28	10	18
% infection	0.392857	0.3	0.444444	0.321429	0.0714286	0
Non-sequestered
Dead in cage	0
Infected	5	4	1	2	3	0
Uninfected	21	4	17
Total	26	8	18
% infection	0.192308	0.5	0.0555556	0.0769231	0.115385	0
NPD-1015
Dead in cage	1
Infected	3	2	1	0	3	0
Uninfected	26	9	17
Total	29	11	18
% infection	0.103448	0.181818	0.0555556	0	0.103448	0
Replicate 3
	Total	Males	Females	Heavy	Medium	Low
Sequestered
Dead in cage	2
Infected	14	11	3	7	4	3
Uninfected	24	14	10
Total	37	25	13
% infection	0.378378	0.44	0.230769	0.189189	0.108108	0.0810811
Non-sequestered
Dead in cage	3
Infected	8	6	2	3	2	3
Uninfected	28	17	11
Total	36	23	13
% infection	0.222222	0.26087	0.153846	0.0833333	0.0555556	0.0833333
NPD-1015
Dead in cage	6
Infected	3	2	1	0	3	0
Uninfected	28	19	9
Total	31	21	10
% infection	0.0967742	0.0952381	0.1	0	0.0967742	0

## Sheet: Fig5C
Fig. 5C: Gene set enrichment analysis with GSEA, using genes upregulated upon silencing of gene TcoREG9.1 as query
NAME	SYMBOL	RANK IN GENE LIST	RANK METRIC SCORE	RUNNING ES	CORE ENRICHMENT
row_0	TcIL3000.A.H_000041100	12	2.60302	0.0359295	No
row_1	TcIL3000.A.H_000040900	30	2.33001	0.0667991	No
row_2	TcIL3000.A.H_000216200	62	2.15354	0.092176	No
row_3	TcIL3000.A.H_000041000	64	2.14613	0.123634	No
row_4	TcIL3000.A.H_000216300	72	2.11049	0.153329	No
row_5	TcIL3000.A.H_000173400	137	1.83268	0.167162	No
row_6	TcIL3000.A.H_000614800	166	1.7355	0.18699	No
row_7	TcIL3000.A.H_000895700	712	1.0028	0.0893218	No
row_8	TcIL3000.A.H_000824500	760	0.97229	0.0939686	No
row_9	TcIL3000.A.H_000631800	937	0.838954	0.0700281	No
row_10	TcIL3000.A.H_000086700	1032	0.775751	0.0620764	No
row_11	TcIL3000.A.H_000744200	1146	0.704177	0.0491478	No
row_12	TcIL3000.A.H_000539300	1247	0.639786	0.0379519	No
row_13	TcIL3000.A.H_000076000	1366	0.568563	0.0219906	No
row_14	TcIL3000.A.H_000452000	1473	0.513702	0.00769624	No
row_15	TcIL3000.A.H_000081000	1579	0.458715	-0.0072031	No
row_16	TcIL3000.A.H_000273600	1745	0.367298	-0.0358326	No
row_17	TcIL3000.A.H_000025000	1926	0.2774	-0.0688838	No
row_18	TcIL3000.A.H_000082800	1941	0.270578	-0.0677805	No
row_19	TcIL3000.A.H_000026900	2021	0.217402	-0.080875	No
row_20	TcIL3000.A.H_000038600	2022	0.217003	-0.0776733	No
row_21	TcIL3000.A.H_000027900	2115	0.170677	-0.0941398	No
row_22	TcIL3000.A.H_000065400	2149	0.146083	-0.0987942	No
row_23	TcIL3000.A.H_000120300	2332	0.0493477	-0.135623	No
row_24	TcIL3000.A.H_000858500	2361	0.033979	-0.1409	No
row_25	TcIL3000.A.H_000081800	2419	0.0133698	-0.152465	No
row_26	TcIL3000.A.H_000579700	2445	0.00468261	-0.157554	No
row_27	TcIL3000.A.H_000027300	2796	-0.180138	-0.227121	No
row_28	TcIL3000.A.H_000950300	2861	-0.209676	-0.237234	No
row_29	TcIL3000.A.H_000063600	2999	-0.279121	-0.261387	No
row_30	TcIL3000.A.H_000122500	3122	-0.342045	-0.281515	No
row_31	TcIL3000.A.H_000052100	3133	-0.346738	-0.278463	No
row_32	TcIL3000.A.H_000066400	3211	-0.386611	-0.288648	No
row_33	TcIL3000.A.H_000118200	3324	-0.443412	-0.305218	No
row_34	TcIL3000.A.H_000931000	3330	-0.446287	-0.299665	No
row_35	TcIL3000.A.H_000051800	3408	-0.486376	-0.308378	No
row_36	TcIL3000.A.H_000011600	3587	-0.594097	-0.336344	No
row_37	TcIL3000.A.H_000206700	3645	-0.628891	-0.338828	No
row_38	TcIL3000.A.H_000054600	3675	-0.65294	-0.335178	No
row_39	TcIL3000.A.H_000063400	3703	-0.673966	-0.330806	No
row_40	TcIL3000.A.H_000213400	3789	-0.736604	-0.337478	No
row_41	TcIL3000.A.H_000266900	3836	-0.764336	-0.335693	No
row_42	TcIL3000.A.H_000027700	3882	-0.795808	-0.333238	No
row_43	TcIL3000.A.H_000626900	3889	-0.799861	-0.322674	No
row_44	TcIL3000.A.H_000219900	4024	-0.914693	-0.33683	No
row_45	TcIL3000.A.H_000182900	4159	-1.04844	-0.349013	Yes
row_46	TcIL3000.A.H_000280300	4217	-1.09511	-0.344618	Yes
row_47	TcIL3000.A.H_000057400	4224	-1.11122	-0.32946	Yes
row_48	TcIL3000.A.H_000128900	4317	-1.23107	-0.330282	Yes
row_49	TcIL3000.A.H_000119000	4398	-1.32673	-0.327215	Yes
row_50	TcIL3000.A.H_000040600	4399	-1.32771	-0.307626	Yes
row_51	TcIL3000.A.H_000735300	4458	-1.42552	-0.298562	Yes
row_52	TcIL3000.A.H_000445400	4478	-1.45101	-0.281074	Yes
row_53	TcIL3000.A.H_000077600	4502	-1.48231	-0.26395	Yes
row_54	TcIL3000.A.H_000380800	4523	-1.5146	-0.24573	Yes
row_55	TcIL3000.A.H_000640500	4572	-1.60061	-0.232019	Yes
row_56	TcIL3000.A.H_000066300	4583	-1.6209	-0.210167	Yes
row_57	TcIL3000.A.H_000118900	4600	-1.65799	-0.189007	Yes
row_58	TcIL3000.A.H_000640000	4616	-1.70499	-0.166946	Yes
row_59	TcIL3000.A.H_000735100	4669	-1.80817	-0.150998	Yes
row_60	TcIL3000.A.H_000119200	4672	-1.81112	-0.124689	Yes
row_61	TcIL3000.A.H_000010600	4776	-2.0727	-0.115362	Yes
row_62	TcIL3000.A.H_000026400	4789	-2.14278	-0.0862232	Yes
row_63	TcIL3000.A.H_000119500	4847	-2.39786	-0.0626067	Yes
row_64	TcIL3000.A.H_000639900	4848	-2.40232	-0.0271622	Yes
row_65	TcIL3000.A.H_000086600	4884	-2.7081	0.00557153	Yes

[truncated: 1 more sheets: Fig5D-E]
